# Supplementary material for: Diagnosis and Management of Functional Pancreatic Neuroendocrine Tumors in Children—A Systematic Review
Source: Diagnostics (Basel). 2025 Aug 28;15(17):2176. doi: 10.3390/diagnostics15172176 (PMC12709227; doi:10.3390/diagnostics15172176)
Supplement: Supplementary file 1 [file diagnostics-15-02176-s001.zip]

Archive with 1 entries (1 files):
- diagnostics-3815371-new supplementary.pdf
